# Supplementary material for: Poor Mental Health Status as a Risk Factor and Prognosticator in SMuRF-Less Acute Myocardial Infarction
Source: J Clin Med. 2025 Apr 11;14(8):2645. doi: 10.3390/jcm14082645 (PMC12027916; doi:10.3390/jcm14082645)
Supplement: Supplementary file 1 [file jcm-14-02645-s001.zip]

Archive with 1 entries (1 files):
- jcm-3526611-supplementary.pdf
